# Supplementary material for: YTHDF2-KIF26B-Wnt signaling forms a positive-feedback regulatory loop to maintain intestinal stem cell stemness
Source: Cell Regen. 2025 Jun 20;14:26. doi: 10.1186/s13619-025-00240-2 (PMC12181566; doi:10.1186/s13619-025-00240-2)
Supplement: Supplementary file 2 — Supplementary Material 2. Table S3: Gene lists of signature profile and its expression level at the indicated time upon Ythdf2 deletion, related to Fig. S2D. [file 13619_2025_240_MOESM2_ESM.xlsx]

## Sheet: Table S3
Gene	Ctrl-4d_fpkm	Ctrl-6d_fpkm	KO-4d_fpkm	KO-6d_fpkm	pathway
Cdc45	10.8261	13.453	9.18582	11.1502	Proliferation
Uhrf1	66.9918	74.55	56.975	61.5715	Proliferation
Ube2c	74.2045	69.9487	56.7055	56.63	Proliferation
Mcm2	27.1198	32.5275	24.6827	27.4368	Proliferation
Slbp	11.7629	15.5598	9.47655	11.3188	Proliferation
Lbr	71.5776	50.0281	50.2208	49.5206	Proliferation
Mcm5	48.8607	71.0042	45.268	55.9062	Proliferation
Ctcf	28.5833	26.0592	23.308	28.6277	Proliferation
Cdc20	91.948	82.047	71.1642	73.184	Proliferation
Pola1	8.36175	8.04562	7.35609	7.10044	Proliferation
Gmnn	24.9218	34.1584	21.4599	24.1718	Proliferation
Cbx5	38.7109	27.7014	30.4115	27.969	Proliferation
Kif11	26.274	19.2734	18.2564	19.4971	Proliferation
Anp32e	52.7564	53.2291	43.4947	43.6806	Proliferation
Cdc6	7.56497	9.0601	6.14568	7.52068	Proliferation
Birc5	21.2819	21.488	16.9662	16.5861	Proliferation
Cdk1	27.6627	28.8478	22.1814	26.1774	Proliferation
Tmpo	38.6535	39.0967	33.0163	37.2229	Proliferation
Hmmr	20.4911	14.837	17.2251	17.7849	Proliferation
Rrm2	36.6204	45.4406	37.6594	38.0019	Proliferation
Aurkb	42.0177	35.8721	35.233	38.0536	Proliferation
Top2a	69.3745	59.682	57.8368	60.5163	Proliferation
Atad2	9.91701	6.54	6.89997	6.78138	Proliferation
Gtse1	27.0071	19.7186	34.9307	17.8425	Proliferation
Rangap1	59.319	64.0864	51.16	49.8233	Proliferation
Dscc1	1.84225	2.59741	1.2434	2.01989	Proliferation
Mcm4	43.4828	47.9051	40.186	49.3466	Proliferation
Chaf1b	9.84064	14.0529	10.4988	12.6514	Proliferation
Rfc2	12.0439	18.6746	10.6394	13.8903	Proliferation
Cdca3	38.4877	49.5173	31.2303	35.2303	Proliferation
Ndc80	4.93109	5.70179	3.2208	4.01143	Proliferation
Msh2	16.7146	20.1562	15.9049	20.5275	Proliferation
Fen1	0.234539	0.0647695	0.172689	0.0577139	Proliferation
Kif20b	14.304	9.48552	9.90974	9.51711	Proliferation
Hells	17.8684	18.9422	16.7379	18.8641	Proliferation
Prim1	15.0732	18.4937	12.1648	15.4552	Proliferation
Tyms	8.86273	14.4531	8.28859	9.6877	Proliferation
Mcm6	59.0012	77.9316	52.0053	69.7617	Proliferation
Cenpf	10.3932	5.21449	8.9434	6.31603	Proliferation
Nek2	26.6668	22.3358	18.3071	20.3773	Proliferation
Nuf2	8.80369	8.32889	6.31019	7.89187	Proliferation
Wdr76	6.47052	6.22843	4.41139	5.63123	Proliferation
Nusap1	25.6489	21.4367	15.6798	19.7099	Proliferation
Rad51	10.0269	11.081	9.33086	9.52349	Proliferation
Pcna	59.9684	87.1292	58.0036	61.7763	Proliferation
Bub1	21.4264	17.2103	14.6772	13.7325	Proliferation
Tpx2	29.5692	26.4639	23.5344	22.545	Proliferation
Aurka	39.5216	34.3783	29.1119	29.9338	Proliferation
Ect2	33.4719	22.4463	28.2278	28.5397	Proliferation
Cks1b	41.047	46.4393	32.5638	39.27	Proliferation
Ccne2	3.69394	4.62312	1.77513	2.74633	Proliferation
Casp8ap2	6.65753	4.66525	5.36143	4.85329	Proliferation
Usp1	45.7066	45.777	40.0737	43.7235	Proliferation
Kif2c	16.5352	14.9932	11.3279	12.7406	Proliferation
Nasp	22.9425	30.0195	20.0188	22.7022	Proliferation
Cdca8	20.3493	22.6556	15.431	16.3985	Proliferation
Rpa2	15.5114	23.6033	12.6701	17.9808	Proliferation
Cenpa	20.1366	17.7217	16.6897	16.2842	Proliferation
Ung	8.71706	11.7434	8.80922	9.66313	Proliferation
Rad51ap1	4.91413	6.3557	3.56293	4.70493	Proliferation
Blm	5.73073	4.56359	5.63898	5.66437	Proliferation
Pold3	15.9604	17.6386	14.4842	14.2993	Proliferation
Rrm1	22.8053	27.9497	20.8456	25.1547	Proliferation
Mki67	74.3181	38.081	60.6878	42.3753	Proliferation
Gins2	5.89898	8.29604	5.18946	6.91466	Proliferation
Ccnb2	69.822	78.9311	54.729	67.6546	Proliferation
Kif23	20.8761	14.1101	21.1923	19.3548	Proliferation
Tipin	21.082	32.2864	17.8655	19.969	Proliferation
Brip1	3.45707	2.5535	2.70269	3.20047	Proliferation
Smc4	50.4419	40.9994	42.6415	43.0886	Proliferation
G2e3	11.8069	6.67723	9.37879	7.33834	Proliferation
Tubb4b	318.529	391.553	394.75	395.472	Proliferation
Anln	14.1881	9.2661	9.76832	9.63453	Proliferation
Tacc3	30.0078	28.9571	27.1025	24.4778	Proliferation
Dtl	7.1949	6.8963	6.61545	7.46719	Proliferation
Dlgap5	10.3586	9.03655	7.94917	8.01792	Proliferation
Ckap2	25.6038	15.3863	25.3033	18.5653	Proliferation
Ncapd2	50.8337	45.7324	31.4674	37.5684	Proliferation
Ttk	9.18604	8.70624	7.05733	8.92292	Proliferation
Exo1	4.19409	4.47034	3.64188	5.13412	Proliferation
Ckap5	23.9595	15.9104	19.7442	17.0826	Proliferation
Ubr7	17.3246	20.9419	13.8306	19.0892	Proliferation
Clspn	7.02827	7.65512	5.57787	6.45811	Proliferation
Cdc25c	4.97621	4.91121	3.25941	4.43305	Proliferation
Hjurp	58.9371	53.8158	38.3562	45.8169	Proliferation
Cenpe	13.9228	8.65039	13.2625	10.8108	Proliferation
E2f8	13.6243	12.4794	8.95214	11.2569	Proliferation
Ckap2l	18.388	14.9521	16.0217	18.0317	Proliferation
Cdca2	14.4487	11.9129	10.4899	11.2593	Proliferation
Hmgb2	116.214	141.183	91.0185	118.945	Proliferation
Cdca7	53.2702	79.0565	52.4014	72.7291	Proliferation
Cks2	92.7603	88.8638	85.0206	72.5175	Proliferation
Psrc1	17.6692	9.80837	26.8557	11.7455	Proliferation
Gas2l3	9.4661	4.52114	7.86108	5.76466	Proliferation
Ckmt1	148.841	151.425	179.718	180.478	Differentiation
Adora3	0.0415457	0	0	0.0249903	Differentiation
Ckb	138.709	194.694	179.822	137.626	Differentiation
Ergic1	21.1666	22.2565	19.1292	17.6826	Differentiation
Ssr4	42.2504	53.3378	34.8995	40.1681	Differentiation
Rhoc	3.73426	4.00744	10.2538	14.5139	Differentiation
Dhrs1	14.7814	16.445	12.3001	17.2196	Differentiation
Scin	0.430487	0.993853	0.906517	3.75986	Differentiation
Cd36	0.0719238	0.101959	0.0194175	0.545115	Differentiation
Apoc2	0	0	0.171486	0.0573116	Differentiation
Klf4	22.6619	14.2517	32.4195	32.0307	Differentiation
Hck	0.296221	1.52473	0.433181	0.400907	Differentiation
Fkbp11	5.07634	6.39623	4.76576	4.16697	Differentiation
Calr	178.951	266.428	179.767	199.951	Differentiation
Gstm3	164.338	219.413	229.385	308.745	Differentiation
Ptpn6	7.7038	8.82707	9.90154	9.19581	Differentiation
Matk	0.494605	0.819531	0.500738	0.243418	Differentiation
Reep5	4.39221	4.76274	6.9908	4.21434	Differentiation
Dnase1	0.402008	1.0855	0.542657	1.3602	Differentiation
Ggt1	0.575306	2.65209	2.86111	9.00196	Differentiation
Crip1	19.592	29.5167	41.9476	66.4787	Differentiation
Aplp1	2.5504	4.80096	4.13586	6.33201	Differentiation
Krt23	28.6749	29.9376	68.1053	75.1464	Differentiation
Neu1	40.3253	32.2036	55.4982	48.5914	Differentiation
Spib	0.306102	1.64092	0.437503	0.552374	Differentiation
Arpc5	73.5593	83.3985	85.2372	93.5572	Differentiation
Vdac3	22.5049	29.0589	25.2855	27.9824	Differentiation
Trpm5	0.573075	1.83892	0.392235	0.699134	Differentiation
Kdelr3	2.37894	3.78004	3.06304	5.6468	Differentiation
Bcas1	0.519833	1.70377	1.10796	2.36983	Differentiation
Pea15a	1.43114	1.77417	2.27488	2.43773	Differentiation
Ace2	1.94925	5.43478	4.26184	28.0408	Differentiation
Mocs2	4.04392	4.54525	3.25678	4.24567	Differentiation
Il13ra1	10.6983	13.0304	13.0329	18.9038	Differentiation
Pmp22	0.0219377	0.0666405	0.177678	3.52328	Differentiation
Gpx3	0.398774	0.14421	1.69178	1.07941	Differentiation
Anxa6	3.243	3.72994	3.94938	4.50041	Differentiation
Myo1b	9.13963	8.21765	10.2057	7.60742	Differentiation
Otop3	0.0638598	0.258651	0.114936	0.403331	Differentiation
Ccl9	1.86553	9.3419	1.73986	3.71837	Differentiation
Dpep1	1.20482	2.0403	4.06588	11.1706	Differentiation
Gdpd2	0.168067	0.158835	0.347864	1.43554	Differentiation
Ffar3	0.0558586	0.0848414	0.113103	0	Differentiation
Gprc6a	0	0	0	0	Differentiation
Enpp3	0.180234	0.1825	0.579266	4.6695	Differentiation
Nudt4	24.4532	22.024	24.2569	33.2402	Differentiation
Adora2a	0.286709	0.222005	0.660208	1.0804	Differentiation
Ltc4s	0.356498	0.154706	0.274986	0.091902	Differentiation
Fabp6	0.646864	0.436665	0	0.194548	Differentiation
Guk1	26.5171	34.5818	31.7903	34.2359	Differentiation
Xbp1	62.0554	70.7565	62.5834	70.6949	Differentiation
Pdia6	73.9939	94.9609	66.8423	66.5011	Differentiation
Pik3cg	0.0245152	0.1055	0.0165461	0.0442386	Differentiation
Tspan13	27.407	34.6843	26.3451	35.1812	Differentiation
Agr2	64.8416	136.377	90.0114	143.428	Differentiation
Ace	1.03537	1.26597	1.26576	3.7984	Differentiation
Galk1	132.85	151.182	185.675	148.896	Differentiation
Aspa	0.0346935	0	0.0117079	0.305203	Differentiation
Atp2a3	17.7092	21.7143	27.2315	25.8779	Differentiation
Sec14l1	17.3073	11.6954	15.1638	12.655	Differentiation
Tmigd1	0.138171	0.279816	0.093256	1.2155	Differentiation
Rph3al	14.7991	11.9416	18.8254	10.152	Differentiation
Pik3r5	0.102352	0.537039	0.188402	0.277047	Differentiation
Pygl	0.23218	0.455031	0.414512	0.223004	Differentiation
Chga	3.48522	28.8205	14.822	50.1278	Differentiation
Pfkp	41.3793	29.1557	42.4672	30.2702	Differentiation
Amn	23.2007	25.2232	12.2548	11.933	Differentiation
Gng4	0.262845	0.5323	0.626127	0.69752	Differentiation
Scgn	0.446558	3.10062	1.16253	1.81312	Differentiation
Lect2	0	0.625894	0.227559	0.557712	Differentiation
Pcsk1	0.893862	2.24876	1.74148	4.18218	Differentiation
F2rl1	24.304	21.9769	29.5773	29.1533	Differentiation
Arf4	50.982	59.9245	53.6698	63.7423	Differentiation
Ephx2	6.21608	7.36784	9.70985	19.1892	Differentiation
Fyb	0.0191832	0.194244	0.0517896	0.0259627	Differentiation
Plec	11.0051	6.64278	19.7662	14.9021	Differentiation
Pdia5	7.39862	14.4927	8.10042	9.92084	Differentiation
Ildr1	1.47856	0.584253	9.86569	4.53362	Differentiation
Gpd1	24.0504	27.6729	36.6319	48.3882	Differentiation
Lima1	37.6789	31.7881	42.3403	48.9522	Differentiation
Krt18	359.405	554.455	509.112	584.91	Differentiation
Scg5	0.131654	2.46622	0.577575	1.9006	Differentiation
Creld2	21.7377	37.3614	22.1476	23.1266	Differentiation
Tmem176a	16.265	16.5107	13.6124	18.6377	Differentiation
Celsr3	0.0599335	0.0910306	0.0924597	0.123603	Differentiation
Clic5	1.45807	1.41691	2.271	5.88393	Differentiation
Tff3	410.093	924.154	607.584	807.037	Differentiation
Xdh	0.461535	0.940376	0.934517	3.06228	Differentiation
Prss30	0.212778	0.28009	0.201056	1.34388	Differentiation
Spdef	4.01032	10.7757	3.65934	5.49833	Differentiation
Gfra3	0.594767	2.85412	1.15192	2.21656	Differentiation
Gabbr1	3.41216	1.92621	3.44773	2.47855	Differentiation
Galr1	0.0172887	0.140048	0.0466748	0	Differentiation
Cndp2	16.9545	19.8628	21.0488	25.8468	Differentiation
Il33	0	0.0362374	0.314004	0.435914	Differentiation
Asah2	2.58251	2.00841	3.7436	6.36578	Differentiation
Papss2	5.46806	6.71726	10.2474	18.8206	Differentiation
Acsl5	45.1437	43.1096	59.2468	56.7964	Differentiation
Xpnpep1	17.4207	17.5548	19.6051	17.1462	Differentiation
Maged1	24.7465	32.7853	22.542	27.6396	Differentiation
Avil	0.547112	1.40037	0.492352	0.507354	Differentiation
Prap1	13.4934	16.8679	44.6362	37.1252	Differentiation
Muc2	12.8472	12.8322	36.5275	25.9456	Differentiation
2010106E10Rik	0.441378	2.47842	2.16655	12.5989	Differentiation
Alox5	0.0628851	0.114617	0.814911	0.0453915	Differentiation
Gng13	0	0	0	0	Differentiation
Cplx2	1.10031	2.02669	0.848728	2.14629	Differentiation
Tram1	38.3145	40.1854	33.9065	37.635	Differentiation
Ptpn18	4.34321	3.00437	4.60645	2.76322	Differentiation
Inpp5d	0.0339656	0.0481497	0.0183396	0.0122584	Differentiation
Gpr39	2.10676	1.8731	3.74555	2.7663	Differentiation
Lct	0.040307	0.587718	0.195873	2.27662	Differentiation
Rgs2	0.484092	1.03803	0.307511	1.06626	Differentiation
Tmem9	10.3245	11.9313	10.5867	9.12743	Differentiation
Opn3	1.21477	2.40542	1.02031	1.75368	Differentiation
Prrx1	0.0699999	0.0756054	0.0377962	0.160002	Differentiation
Lpgat1	13.1444	9.90155	13.2548	15.3865	Differentiation
Uap1	26.2262	21.954	21.5505	20.817	Differentiation
Cubn	0.0138309	0.0105036	0.0420073	0.134152	Differentiation
Vim	0.707713	2.55775	1.61669	2.063	Differentiation
Gfi1b	0.141096	0.228593	0	0	Differentiation
Olfm1	0.203484	0.735866	0.843648	0.944214	Differentiation
Tmem141	8.10059	9.74041	8.26317	8.84545	Differentiation
Lrrc26	6.68299	18.0161	13.2974	21.3003	Differentiation
Dnajc10	17.0796	20.6174	19.3218	21.7608	Differentiation
Pax6	0.114817	0.16992	0.125183	0.203208	Differentiation
Pdia3	151.617	211.645	164.512	172.053	Differentiation
Chgb	12.8538	91.8139	60.4483	154.493	Differentiation
Mall	14.7252	18.4034	24.0124	35.0735	Differentiation
Nkx2-2	0.484979	1.10947	0.606164	1.24792	Differentiation
Tpd52	46.3371	55.2659	49.1602	51.1623	Differentiation
Rbm38	16.5778	14.7267	15.939	13.4635	Differentiation
Pck1	0.527105	0.350739	0.182963	0.883241	Differentiation
Fabp5	6.6307	13.8533	6.09733	8.24251	Differentiation
Sucnr1	0	0	0	0	Differentiation
Dclk1	0.0810271	0.403392	0.0820319	0.0944315	Differentiation
Serp1	53.0748	58.8567	53.3361	56.4872	Differentiation
Mme	0.496637	0.829075	0.489206	3.09633	Differentiation
Enpep	3.53347	3.71123	3.54025	11.406	Differentiation
Fmo5	5.43257	7.28843	6.76821	21.8152	Differentiation
F3	8.13345	6.8493	25.0202	22.8639	Differentiation
Celf3	0.58501	1.37582	0.968002	1.14081	Differentiation
Riiad1	1.90558	0.0643181	0.514457	0.229246	Differentiation
Mttp	42.8791	38.8093	44.6829	71.3405	Differentiation
Ppp3ca	11.9518	9.33068	12.6902	11.0265	Differentiation
Clca1	2.29699	6.72842	6.25663	20.7744	Differentiation
Aldob	238.236	282.527	185.259	559.366	Differentiation
Nans	25.4092	34.9631	24.5449	25.0822	Differentiation
Spink4	202.776	635.928	398.086	440.155	Differentiation
Scp2	27.543	33.8581	30.2446	40.137	Differentiation
Gale	63.996	90.0634	64.4145	57.0338	Differentiation
Cmpk1	44.6501	56.8928	54.5034	59.9187	Differentiation
Ddost	117.898	173.595	110.975	138.508	Differentiation
Ccdc28b	1.52936	1.16144	1.23866	1.2419	Differentiation
Inpp5b	13.717	14.4173	10.2685	11.6161	Differentiation
Acot7	22.7815	33.014	31.2771	33.6295	Differentiation
Bst1	0.280236	0.583284	0.588438	3.00609	Differentiation
Hgfac	7.34487	10.9642	44.5237	34.7613	Differentiation
Plb1	0.057576	0.121085	0.0717415	0.147855	Differentiation
Khk	71.7863	79.789	56.636	94.9259	Differentiation
Ugdh	40.3142	36.4377	31.912	25.678	Differentiation
Rimbp2	0.268778	0.635035	0.717567	1.14788	Differentiation
Hpd	2.0142	5.87286	5.43782	12.9623	Differentiation
Aldh2	67.3271	63.7056	66.5267	64.1195	Differentiation
2210016L21Rik	9.52151	10.6703	10.4046	10.6364	Differentiation
Ocm	0.0704519	0.142676	0	0	Differentiation
Nt5c3	10.4376	12.6359	14.0074	13.5178	Differentiation
Tmem176b	39.2918	56.525	34.3693	43.1553	Differentiation
Aoc1	27.2481	34.7212	44.4244	100.115	Differentiation
Hpgds	0.345615	0.463901	0.564181	0.253821	Differentiation
Bcl2l14	6.29587	9.24955	6.25046	8.16226	Differentiation
Emp1	12.6689	7.66518	18.9101	29.9428	Differentiation
Cidec	3.70059	3.74712	5.97183	7.55652	Differentiation
Itpr2	1.06757	0.554629	1.17736	0.717708	Differentiation
2200002D01Rik	12.7452	14.0422	32.0465	27.1999	Differentiation
Rab30	0.578434	0.493512	0.484391	0.836011	Differentiation
Myh14	57.9251	46.5964	64.0252	58.0171	Differentiation
Ern2	4.46025	6.50986	3.15148	5.04615	Differentiation
Gga2	5.83072	5.30989	5.51591	4.63606	Differentiation
Fgf15	0.0337745	0.136797	0.61548	2.22458	Differentiation
Grpr	0	0	0	0	Differentiation
Bmx	0.100209	0.270585	0	0.105485	Differentiation
Coprs	5.27376	4.59361	5.07762	3.82033	Differentiation
Adrb3	0	0	0	0.0138016	Differentiation
Asah1	29.0197	26.1762	32.3457	29.4823	Differentiation
Galnt7	30.7999	24.7567	27.0714	20.8535	Differentiation
Agt	0.464253	2.15688	0.700406	1.05952	Differentiation
Capn9	0.919874	2.62103	1.24171	1.56344	Differentiation
Pou2f3	0.903053	2.47229	0.474056	0.588465	Differentiation
Tex12	0.050828	0	0	0	Differentiation
Apoa4	0.56905	2.44887	2.65009	8.36901	Differentiation
Apoc3	1.9862	7.37432	13.4055	36.1635	Differentiation
Apoa1	3.63494	34.9027	70.1037	320.958	Differentiation
Treh	5.74913	6.58739	5.446	14.0147	Differentiation
Scg3	0.132027	0.954905	0.254598	0.357371	Differentiation
Gcnt3	19.7632	23.8536	40.908	50.5485	Differentiation
Anxa2	73.2473	97.9941	112.793	132.49	Differentiation
Csk	32.6265	36.255	32.0097	30.3106	Differentiation
Gsta4	88.6386	105.283	111.171	137.317	Differentiation
Tmed3	11.9716	21.1954	11.3611	14.3367	Differentiation
Mlip	0.0289599	0.00586481	0	0	Differentiation
Cmtm7	1.97298	3.07236	3.51066	3.61426	Differentiation
Rbp2	13.2592	37.9949	37.3906	128.498	Differentiation
Cdc25a	9.28809	10.2587	9.15781	8.47909	Differentiation
Cck	3.40318	26.2455	22.2748	37.6682	Differentiation
Gnai2	51.3953	59.1953	64.4332	68.9236	Differentiation
Manf	16.4566	25.5963	17.0712	18.1009	Differentiation
Oas3	0.00730532	0.0665745	0.384587	0.303203	Differentiation
Chrm1	0.0636859	0.128973	0.0752215	0.0215482	Differentiation
P2ry2	3.40593	3.04929	4.5798	5.03081	Differentiation
Resp18	0.05004	0.354684	0.135095	0.496645	Differentiation
Tpsg1	2.49098	7.4916	2.961	3.4887	Differentiation
Rac2	0.0832119	0.0674065	0.022465	0.0150159	Differentiation
Qsox1	3.00841	7.00067	6.62533	7.03608	Differentiation
Gde1	1.80073	4.51207	3.13113	5.53514	Differentiation
Vav1	0.560101	0.850715	0.321326	0.277949	Differentiation
Plcg2	5.19056	4.35552	7.23363	6.28774	Differentiation
Ramp1	0.666449	1.88606	1.49936	2.60571	Differentiation
Ifit1	0.194433	0.393755	1.10232	2.43848	Differentiation
Inpp5j	11.0848	11.8095	11.39	12.7466	Differentiation
Neurod1	0.813695	1.07302	0.970662	1.94641	Differentiation
Cnot6l	10.7559	7.65624	10.7879	10.2288	Differentiation
Nostrin	10.8315	12.7957	13.1812	15.4985	Differentiation
Ly6g6f	0.0905193	0.320801	0.122189	0	Differentiation
Dhcr24	61.4106	74.4765	65.192	66.6988	Differentiation
Egln3	126.523	96.3899	223.006	124.905	Differentiation
Sstr1	0.10096	0.178902	0.170354	0.614881	Differentiation
Krt20	1.79552	11.5598	14.1805	74.8363	Differentiation
Pim3	24.0652	23.3336	25.9649	23.326	Differentiation
Leap2	0.972529	2.95427	2.62557	4.9139	Differentiation
Akp3	11.1943	14.449	8.03694	33.7193	Differentiation
Xpnpep2	1.22804	2.09034	1.60053	2.12053	Differentiation
Vnn1	0.534368	0.238078	1.52921	5.05286	Differentiation
Gpr160	1.63708	1.44736	2.16036	2.48018	Differentiation
Adh4	4.98605	7.64525	3.55756	18.2843	Differentiation
Smim14	2.06552	2.8083	2.44784	2.55487	Differentiation
Cpe	0.989676	7.01484	3.74061	11.0905	Differentiation
Igsf9	15.2612	11.2774	23.1625	22.226	Differentiation
Plekhg6	3.27161	2.10811	6.71944	7.28787	Differentiation
Lpar1	5.34594	5.47412	8.12647	7.47421	Differentiation
Ptk6	0.0279974	0.198446	0.0944821	0.719945	Differentiation
Bpgm	8.53492	8.74425	9.44217	9.89545	Differentiation
Txndc5	59.9531	81.2181	51.4281	72.4121	Differentiation
Siglecf	0.111057	0	0.099941	0.0501014	Differentiation
Hrh3	0.0820745	0.282562	0.0664738	0.088864	Differentiation
Anpep	35.6431	38.0261	103.763	161.869	Differentiation
Dap	25.8877	31.483	25.1676	28.7312	Differentiation
Il18	0.901594	1.97802	2.096	4.38375	Differentiation
Pcsk1n	0.141289	0.309976	0.158935	0.169975	Differentiation
Mocos	1.85748	1.34577	3.91234	4.0743	Differentiation
Galnt12	17.9435	26.0767	25.5619	20.3036	Differentiation
Ptger4	4.10924	3.2721	4.14185	3.57448	Differentiation
Tph1	0.292846	1.9825	0.98261	4.48429	Differentiation
Cacna2d1	0.066548	0.197943	0.235806	0.322738	Differentiation
Rep15	1.2118	6.07225	2.09714	5.01828	Differentiation
Rdh7	5.20106	9.66036	9.47176	23.4082	Differentiation
Ltb4r2	0.139157	0.140907	0.488394	0.364116	Differentiation
Chrm4	0.071724	0.0726258	0.145227	0.0647144	Differentiation
Bace2	0.69405	1.14699	1.24622	1.81958	Differentiation
Limd2	0.835845	1.04384	1.24111	1.49574	Differentiation
Snrnp25	17.561	25.1156	18.214	14.7258	Differentiation
Il25	0	0	0	0	Differentiation
Foxa3	15.9462	22.2049	17.932	18.5279	Differentiation
Ostc	38.257	52.6327	38.1359	39.8872	Differentiation
Ssr2	84.5543	113.362	77.6371	90.239	Differentiation
Smpx	0.0453989	0	0.0612825	0	Differentiation
Tmem45b	38.3374	37.137	43.6787	46.0519	Differentiation
Vwa1	0.313582	0.101031	0.30785	0.385821	Differentiation
Isl1	0.13044	0.488697	0.193685	0.564923	Differentiation
Krtcap2	51.1663	56.9631	48.0451	40.1654	Differentiation
Bex2	0.114377	1.85304	1.31235	2.01238	Differentiation
Tox3	17.4343	15.6436	15.3085	14.8141	Differentiation
Gpr22	0.0672412	0.0340434	0	0	Differentiation
Arf6	73.3885	66.9142	90.2943	88.268	Differentiation
Cnr1	0.0160277	0.0405731	0.0216353	0.10846	Differentiation
Neurog3	1.38821	6.71594	2.95659	5.37199	Differentiation
P2ry4	0.0582333	0.0117931	0	0.0525421	Differentiation
Ffar1	0.0123692	0.18787	0.166967	0.145084	Differentiation
Fzd5	31.8137	19.4946	20.9681	19.9247	Differentiation
Gpr20	0.385383	0.731678	0.585242	0.456381	Differentiation
Slitrk6	0.146155	0.147992	0.246612	0.307698	Differentiation
Sh2d7	0.118716	0.686904	0.137357	0.214227	Differentiation
Vwa5b2	0.449114	1.05422	0.422534	0.87184	Differentiation
Phgr1	178.744	248.718	132.601	202.023	Differentiation
Ltb4r1	0.185227	0.150045	0.750095	0.1337	Differentiation
Gpr6	0.173487	0.263502	0.156123	0.365241	Differentiation
Fam221a	1.58213	1.44067	1.10625	1.10914	Differentiation
Cd24a	150.26	197.184	134.852	176.192	Differentiation
Ptgs1	0.0531836	0.134631	0.0358954	0.0839754	Differentiation
Fcgbp	141.626	206.542	129.111	151.244	Differentiation
Fam183b	1.91264	3.41226	2.09004	1.80789	Differentiation
Zg16	1.97198	5.82393	8.26302	44.1479	Differentiation
Fzd9	1.66657	2.0296	1.70244	2.03203	Differentiation
Lrrc19	0.652769	1.34031	1.17487	3.81197	Differentiation
Hmx2	0.0481728	0.211374	0.0650269	0.0434649	Differentiation
Gpr18	0	0	0	0	Differentiation
Trim15	1.47471	1.8399	2.55943	3.08886	Differentiation
Tmem37	3.46639	2.8718	8.08219	6.07752	Differentiation
Sstr5	0.0944773	0.306129	0.0255064	0.511464	Differentiation
Gprc5c	0.147687	0.25921	0.212649	0.177671	Differentiation
Rgs13	0.0936096	0.600315	0.168481	0.253383	Differentiation
Gpr119	0	0.0460913	0.153611	0.0616056	Differentiation
Gpr183	0.0178875	0.181124	0.120729	0.225951	Differentiation
Ffar2	0.185094	0.993334	0.449735	1.11893	Differentiation
Casr	0.0437823	0	0.0886505	0.0296276	Differentiation
Mogat2	12.2419	14.4191	17.5887	29.6579	Differentiation
Nebl	0.0169482	0.0308904	0.0137267	0.0214086	Differentiation
Ffar4	5.1973	6.9049	9.55325	11.474	Differentiation
Fabp1	111.594	203.867	362.158	763.709	Differentiation
Mtnr1a	0.125893	0.152971	0.203926	0.204461	Differentiation
Naaladl1	15.2167	14.3794	11.3057	21.7914	Differentiation
Fev	0.638729	2.296	1.20708	2.67982	Differentiation
Maf	0.720634	0.590101	3.798	4.4214	Differentiation
Cd47	14.3997	11.0064	14.195	15.4349	Differentiation
Cndp1	0.0880049	0.106934	0.0593975	0.166749	Differentiation
Pla2g4a	8.25808	11.0129	6.33717	6.95525	Differentiation
Retsat	15.8705	18.2433	17.2843	17.5733	Differentiation
Saa2	0.0410177	0	0	0	Differentiation
Tmed9	27.7052	32.0677	29.5943	27.2195	Differentiation
Gda	0.19878	0.503197	1.21865	6.47912	Differentiation
Skap2	2.81919	3.10788	2.8296	3.07292	Differentiation
Alox5ap	0	0	0	0	Differentiation
Defa26	8.19042	66.3472	33.7301	81.5401	Differentiation
Defa17	134.111	735.098	469.701	1010.52	Differentiation
Ang4	12.6008	93.1496	107.07	394.836	Differentiation
Tac1	0.638109	5.29214	2.95324	5.34622	Differentiation
Tnfaip8	1.25503	1.26069	1.55914	1.39855	Differentiation
Grm4	0.11232	0.122481	0.0583143	0.12473	Differentiation
Klk1	23.8787	58.2625	31.4564	50.2717	Differentiation
Defa24	343.864	2150.53	1374.05	2919.99	Differentiation
Ethe1	9.81323	10.0776	10.663	15.8873	Differentiation
Zfp428	1.69769	2.3187	1.59883	2.45796	Differentiation
Gpbar1	0.0960768	0	0.194536	0.130031	Differentiation
Bub3	19.5037	20.8983	17.0342	17.1719	Differentiation
Tspan6	1.50411	1.52303	1.7258	1.5833	Differentiation
Lpar5	17.7591	14.5654	21.3038	21.498	Differentiation
Insm1	0.966192	3.25551	1.5291	3.81773	Differentiation
Trp53i11	6.6336	9.97631	7.82099	7.98039	Differentiation
Gstm6	13.3452	13.3816	14.4394	16.3045	Differentiation
Rdh16	0	0.0252327	0.0112126	0	Differentiation
Lyz1	87.7452	688.307	415.273	1443.43	Differentiation
Ndufaf3	7.59682	9.42095	8.56478	7.23945	Differentiation
Htr1d	0.145196	0.0163357	0.0435544	0.0582247	Differentiation
Ceacam20	0.464915	0.633716	1.64134	2.50073	Differentiation
Tuba1a	0.544195	4.4083	1.00523	2.73932	Differentiation
Slc39a2	0.254686	0.333738	0.283123	0.20276	Differentiation
Vmn2r27	0	0	0	0	Differentiation
Atoh1	3.72518	9.19585	3.61526	8.06229	Differentiation
Ly6g6d	0.52875	0.401549	0.713743	0.715613	Differentiation
Osgin1	5.87096	3.51994	10.7405	8.8693	Differentiation
Gsta1	16.9617	42.828	41.8545	77.9822	Differentiation
Adh1	77.2885	119.03	71.4258	160.545	Differentiation
Defa3	1.76336	20.151	9.52121	30.2295	Differentiation
Defa22	5.7927	71.0104	12.145	100.306	Differentiation
Defa21	7.04199	61.5478	14.0085	68.9997	Differentiation
Mafb	0.261047	0.559757	0.331651	0.38794	Differentiation
Smim6	11.1942	19.6223	9.9075	15.722	Differentiation
Prnp	1.10203	1.89701	2.52892	2.56537	Differentiation
Kdelr2	63.3022	88.3994	62.2768	64.8601	Differentiation
Mptx2	0	2.56843	0.96574	25.1163	Differentiation
Alpi	33.3006	40.3423	82.6544	203.982	Differentiation
Tmsb10	397.508	418.694	487.47	353.73	Differentiation
Gimap1	6.50347	8.20178	8.12098	7.56608	Differentiation
H2-Q2	4.64085	7.98385	10.036	19.7615	Differentiation
Kctd12	0.76733	1.61439	1.27748	1.68469	Differentiation
Galr3	1.49324	1.72202	4.25532	2.54491	Differentiation
Tgfb1	1.21882	0.653373	2.06002	1.40467	Apoptosis
Bax	29.6216	26.4107	46.7527	26.2832	Apoptosis
Bid	5.86238	6.02447	6.73525	6.30008	Apoptosis
Bcl2l1	6.33974	7.83333	11.8563	10.7189	Apoptosis
Mlkl	2.04054	1.2715	3.72305	1.80065	Apoptosis
Gadd45b	12.7072	12.7683	14.8279	17.2713	Apoptosis
Sqstm1	33.376	35.4629	44.6378	44.359	Apoptosis
Irf1	2.66326	3.86753	2.36747	3.12973	Apoptosis
Nedd9	11.0475	9.9152	13.1305	12.6497	Apoptosis
Vdac2	86.3251	84.5049	107.362	94.0582	Apoptosis
Bnip3l	43.1437	42.8325	41.4387	41.656	Apoptosis
Tnfrsf10b	6.45161	4.1537	8.96458	5.73561	Apoptosis
Dnm1l	34.0735	26.3714	34.6602	31.6569	Apoptosis
Cdkn1a	29.7813	26.3734	79.401	43.6961	Apoptosis
Tnfrsf12a	26.4354	23.8989	41.1686	33.5952	Apoptosis
Tnf	0.56714	0.638079	1.23341	1.99	Apoptosis
Pmaip1	25.8962	11.1586	23.1682	19.0505	Apoptosis
Pdgfrb	0.263957	0.448642	0.419933	0.612412	Apoptosis
Fas	1.02681	0.380388	2.87355	1.78514	Apoptosis
Rela	22.1728	23.6261	24.4389	23.6309	Apoptosis
Bad	0.54508	0.674586	0.436021	1.05648	Apoptosis
Casp7	17.8627	16.9235	16.1963	17.8102	Apoptosis
Ddit3	10.7925	8.91352	7.16215	7.09931	Apoptosis
Casp1	16.1873	21.4431	15.7156	22.4354	Apoptosis
Casp8	38.2178	37.668	47.9023	43.7758	Apoptosis
Gsn	4.51473	7.88417	16.958	17.9027	Apoptosis
Bcl2l11	3.02297	2.69626	4.28897	3.52258	Apoptosis
Casp6	8.27703	8.32492	7.35289	8.26916	Apoptosis
Aimp1	14.0464	19.9326	17.1478	16.2176	Apoptosis
Bcl10	8.97273	9.02826	9.98896	11.1075	Apoptosis
Dffa	10.6492	11.5512	10.3382	10.2139	Apoptosis
Mfn2	16.256	15.9771	18.615	19.7178	Apoptosis
Casp2	10.1131	8.78796	8.62347	9.52751	Apoptosis
Ltbr	60.5041	68.5731	62.6906	62.9835	Apoptosis
Fadd	5.45124	5.77434	5.94749	6.17199	Apoptosis
Casp3	20.6288	28.0067	21.5128	24.2757	Apoptosis
Tradd	23.6067	24.1277	24.6932	28.2163	Apoptosis
Casp4	2.88133	2.5652	3.17542	5.95302	Apoptosis
Dap	25.8877	31.483	25.1676	28.7312	Apoptosis
Tnfsf10	6.83516	5.34226	1.86649	6.14061	Apoptosis
Madd	4.27407	3.50484	4.55724	4.01021	Apoptosis
Cradd	1.66025	1.93384	1.80168	1.93858	Apoptosis
Lgals3	5.44763	7.37359	14.9698	25.2783	Apoptosis
Cd14	11.3599	8.84593	18.8359	21.1181	Apoptosis
Rhob	26.1394	19.7453	32.1094	32.4911	Apoptosis
Bak1	26.1317	30.5228	24.3271	29.1336	Apoptosis
Ddit3	0	0	0	0	Apoptosis
Tbx2	0.0712097	0	0.0576742	0	Regeneration
Pdgfb	4.54235	4.09679	4.03745	4.41196	Regeneration
Slc7a7	13.3037	12.6665	13.5633	14.5335	Regeneration
Hpn	1.53627	1.12206	4.02853	1.17026	Regeneration
Fkbp10	0.017595	0.0534487	0.0950036	0	Regeneration
Lamb1	0.0520735	0.174003	0.0702923	0.032889	Regeneration
Cd36	0.0719238	0.101959	0.0194175	0.545115	Regeneration
Fkbp11	5.07634	6.39623	4.76576	4.16697	Regeneration
Cp	0.0269921	0	0.00728715	0.0194833	Regeneration
Rasa4	11.5632	11.0519	11.1665	10.5078	Regeneration
Ndrg1	62.7039	63.746	61.4021	45.3581	Regeneration
Kit	2.9092	4.37173	1.94005	4.02099	Regeneration
Cbfa2t3	1.06083	1.70492	1.57351	1.5192	Regeneration
Otog	0.0548898	0.0151582	0.0538864	0.00900461	Regeneration
St6galnac1	0.0431783	0	0	0	Regeneration
Dazl	0	0	0	0.0121975	Regeneration
Kdelr3	2.37894	3.78004	3.06304	5.6468	Regeneration
Scarf2	0.201776	0.0681045	0.345003	0.825323	Regeneration
Adamts13	0.0524277	0.0106174	0.212311	0.0283823	Regeneration
Cd83	3.0519	4.65573	2.52058	6.26813	Regeneration
Abo	0	0	0.0363067	0	Regeneration
Cd46	0.224143	0.206329	0.229215	0.11644	Regeneration
Cmah	0	0	0.0196179	0	Regeneration
Pltp	0.141096	0.0612302	0.516967	0.436481	Regeneration
Copz2	0.187106	0.473647	0.505137	0.633075	Regeneration
Ccl6	0.489082	4.07838	1.20389	3.21877	Regeneration
Rab3d	14.6087	22.9675	19.1882	20.8875	Regeneration
Scn1b	0.0555581	0.0843851	0.149992	0.0751926	Regeneration
Mical1	7.98488	8.15446	6.92823	8.29097	Regeneration
Dusp6	13.0587	8.61493	23.3921	22.1665	Regeneration
Moxd1	10.2055	8.81321	5.95076	5.11401	Regeneration
Cdk17	1.41332	1.28541	1.81641	1.58063	Regeneration
Lrig3	11.5817	7.40476	10.4643	7.01678	Regeneration
Appl2	9.93936	11.6377	18.8187	16.581	Regeneration
Cyfip2	0.0363517	0	0.009814	0.00655981	Regeneration
Galnt10	14.2933	18.5231	15.9635	18.8096	Regeneration
Tspan13	27.407	34.6843	26.3451	35.1812	Regeneration
Agr2	64.8416	136.377	90.0114	143.428	Regeneration
Rtn1	0.0518487	0.126001	0.0559911	0.32747	Regeneration
Tc2n	5.04045	2.64198	24.6085	17.1442	Regeneration
Meg3	0.0108314	0.0109676	0.0146209	0.00488641	Regeneration
Scamp1	19.5092	17.0384	16.5981	19.1584	Regeneration
Fgf10	0	0	0	0.020254	Regeneration
Ebpl	0.516557	0.585233	0.507115	0.593185	Regeneration
Cma1	0	0	0.511625	0.641206	Regeneration
Col2a1	0	0	0.0075418	0.00504104	Regeneration
Pdxdc1	18.8205	23.0709	18.5131	21.7811	Regeneration
St3gal6	13.0024	9.99723	10.6393	9.69331	Regeneration
Tbc1d23	3.9566	2.99276	4.77195	4.4826	Regeneration
Tnk2	11.313	10.2908	13.1613	15.3074	Regeneration
Fstl1	0.0840721	0.106411	0.0709288	0.0663737	Regeneration
Chodl	0	0.0190459	0	0	Regeneration
St6gal1	0.189085	0.425473	0.51048	1.35537	Regeneration
Cldn6	0.0300066	0	0.0405049	0.027074	Regeneration
Enpp5	5.82532	5.32809	5.07965	5.11214	Regeneration
Six2	0	0.024677	0	0	Regeneration
Spdef	4.01032	10.7757	3.65934	5.49833	Regeneration
Clps	11.1565	77.0238	24.8716	48.8821	Regeneration
Col11a2	0.405678	0.365137	0.375215	0.386366	Regeneration
Sil1	11.9635	15.1424	11.6249	15.0523	Regeneration
Dpysl3	0.0312599	0.134525	0.263729	0.507686	Regeneration
Gna14	0.0150382	0	0	0	Regeneration
Rbp4	0.730591	3.77676	1.9724	4.7878	Regeneration
Hexa	44.2935	46.5533	41.6996	46.1275	Regeneration
Cox8b	0.286896	0	0.968179	0.647144	Regeneration
Muc2	12.8472	12.8322	36.5275	25.9456	Regeneration
Fam20c	3.52634	3.60242	1.35398	1.01108	Regeneration
Eya1	0	0	0	0	Regeneration
Mptx1	0.323162	0.39267	0.17449	0.174947	Regeneration
St6galnac6	0.171601	0.336658	0.202684	0.183861	Regeneration
Gpsm1	1.1608	1.35996	1.82592	2.00815	Regeneration
Fcna	0.0751693	0.380572	0.304405	0.271292	Regeneration
Lrrc26	6.68299	18.0161	13.2974	21.3003	Regeneration
Galnt3	18.2527	18.279	25.4197	22.69	Regeneration
Dnajc10	17.0796	20.6174	19.3218	21.7608	Regeneration
Slc43a1	0.433657	1.03374	0.731724	1.2961	Regeneration
Pex5l	0.0291891	0.0768458	0.0788027	0.152751	Regeneration
Reg4	25.9977	100.586	75.6488	144.666	Regeneration
Creb3l4	2.21452	7.53682	1.95135	3.2469	Regeneration
Slc50a1	19.5856	21.651	20.5418	20.7227	Regeneration
Vcam1	0.0232881	0	0.0157179	0	Regeneration
Asph	6.07431	7.07297	6.47216	6.35456	Regeneration
Spink4	202.776	635.928	398.086	440.155	Regeneration
Ttc39a	3.1486	3.0709	5.3163	3.92403	Regeneration
Cmpk1	44.6501	56.8928	54.5034	59.9187	Regeneration
Pla2g2f	1.13129	4.45478	3.33698	4.42315	Regeneration
Hgfac	7.34487	10.9642	44.5237	34.7613	Regeneration
Cgref1	14.5102	24.2867	21.0935	25.1323	Regeneration
Fam114a1	2.39466	3.77771	4.91897	7.96926	Regeneration
Sel1l3	11.1304	9.7733	13.2199	12.5119	Regeneration
Mtf2	9.4437	6.88276	7.51163	7.01614	Regeneration
Sparcl1	0	0	0	0	Regeneration
Rassf6	5.56417	5.97782	7.72361	7.35009	Regeneration
Hpd	2.0142	5.87286	5.43782	12.9623	Regeneration
P2rx4	4.93992	5.44864	6.87662	7.65407	Regeneration
Sval1	0	0.595178	1.02013	1.13645	Regeneration
Itpr1	2.25238	1.49002	2.06246	1.49812	Regeneration
Ptpro	2.58091	3.18115	1.48273	1.34453	Regeneration
Ttyh1	0.0728596	0.196735	0.142062	0.350608	Regeneration
Sytl2	0.577577	1.01972	1.1245	1.76048	Regeneration
Nupr1	36.2968	23.1709	22.1549	13.6039	Regeneration
Dkk3	0	0.0467019	0.0207529	0.110972	Regeneration
Ern2	4.46025	6.50986	3.15148	5.04615	Regeneration
Scnn1b	0.0196131	0	0	0	Regeneration
Galnt7	30.7999	24.7567	27.0714	20.8535	Regeneration
Herpud1	54.5853	54.9354	38.933	42.5401	Regeneration
Hsd11b2	4.26602	5.54167	1.97003	5.14057	Regeneration
Cryab	0.0698327	0.0353554	0.0471324	0.126016	Regeneration
Tmed3	11.9716	21.1954	11.3611	14.3367	Regeneration
Colgalt2	0	0.0492727	0	0	Regeneration
Mctp2	2.17837	1.40983	2.78813	2.49363	Regeneration
Sox10	0.033852	0	0	0	Regeneration
Slc22a15	0.583907	0.738143	0.729449	0.634827	Regeneration
BC016579	7.88361	6.73772	8.75429	7.78748	Regeneration
Tpsg1	2.49098	7.4916	2.961	3.4887	Regeneration
Upb1	1.47503	1.3396	2.26821	2.72349	Regeneration
Qsox1	3.00841	7.00067	6.62533	7.03608	Regeneration
B3galt2	0	0	0.0150105	0	Regeneration
Gde1	1.80073	4.51207	3.13113	5.53514	Regeneration
Hdlbp	55.0354	59.5799	52.5341	53.3406	Regeneration
Atp2c2	13.864	15.4178	10.6013	10.4411	Regeneration
Ramp1	0.666449	1.88606	1.49936	2.60571	Regeneration
Rasd2	1.78858	3.227	1.6681	2.77277	Regeneration
Slc12a8	16.4546	24.0391	22.5252	34.2538	Regeneration
Slc26a8	0.0868651	0	0.0879422	0	Regeneration
Sec24a	7.38147	4.14585	8.99827	8.2564	Regeneration
Wtip	5.07094	3.35731	5.00219	3.87146	Regeneration
Rnf39	2.3591	2.03919	2.79612	3.27069	Regeneration
Eepd1	4.25799	4.95291	6.60275	6.7153	Regeneration
Dnajc12	0.449958	0.852818	0.79427	0.947293	Regeneration
Piwil4	0.344786	0.659451	0.245636	0.475276	Regeneration
Cib2	1.65771	2.40836	1.36207	1.85337	Regeneration
Tecta	0.0209046	0	0	0	Regeneration
Fermt2	0.00994823	0.0201466	0.0268576	0.00897599	Regeneration
Smim14	2.06552	2.8083	2.44784	2.55487	Regeneration
Sirpa	0.0210309	0	0.0283889	0.0189755	Regeneration
A4gnt	0.468274	1.93458	0.682677	1.04782	Regeneration
Kcnh2	1.42826	1.19799	1.9999	1.88493	Regeneration
Txndc5	59.9531	81.2181	51.4281	72.4121	Regeneration
Itga9	0.0805741	0.108783	0.17221	0.163574	Regeneration
Stim2	9.23567	8.11915	8.27054	9.34973	Regeneration
Tbc1d19	1.1266	1.99634	1.54312	1.64433	Regeneration
Sec24d	8.64634	8.04407	10.2276	11.9046	Regeneration
Tgfb2	0	0.00902963	0	0.024138	Regeneration
Fn3krp	5.5125	3.83879	6.22401	6.00919	Regeneration
Igfbp2	0.391434	2.2932	1.05677	3.65792	Regeneration
Tcta	5.02926	7.31158	7.0164	8.23893	Regeneration
Dse	0	0	0.0419933	0.0467815	Regeneration
Kcne2	0.0292254	0	0	0.0527384	Regeneration
Galnt12	17.9435	26.0767	25.5619	20.3036	Regeneration
Rep15	1.2118	6.07225	2.09714	5.01828	Regeneration
Hey1	0.0474499	0	0.0427007	0.0285417	Regeneration
Bace2	0.69405	1.14699	1.24622	1.81958	Regeneration
Sh3bgr	0.197355	0.532898	0.0444005	0.623236	Regeneration
Dlk1	0.00912874	0.120166	0.160194	0.230624	Regeneration
Cmtm8	0.789576	0.830254	1.57824	1.06861	Regeneration
Pla2g2d	0.230233	0.559507	0.155392	0.373918	Regeneration
Rap1gap	6.91603	10.0531	14.3234	10.8495	Regeneration
Hspb8	0.0264827	0.107263	0.0714963	0.0716836	Regeneration
Klhdc8a	0.060484	0.134738	0.0653163	0.0654875	Regeneration
Arel1	7.19424	5.09582	7.70442	6.1211	Regeneration
C1galt1	23.5658	16.1198	29.0415	22.8077	Regeneration
Hilpda	12.5475	13.6534	14.4726	10.6875	Regeneration
Prss53	0.0725979	0	0.0326658	0.109171	Regeneration
Hepacam2	1.61764	5.10087	1.95811	4.22792	Regeneration
Liph	3.56632	4.98911	3.35717	6.03334	Regeneration
Gm1123	131.405	182.082	170.032	228.819	Regeneration
Gpr20	0.385383	0.731678	0.585242	0.456381	Regeneration
Col27a1	0.107074	0.0762956	0.192714	0.0930312	Regeneration
Cd24a	150.26	197.184	134.852	176.192	Regeneration
Lix1	0.0150382	0.0456819	0.0202996	0	Regeneration
Smim5	0.501068	0.348815	0.422734	0.226049	Regeneration
C5ar1	0.0803755	0	0	0.0362602	Regeneration
Fut4	3.62528	4.01742	3.95256	3.79708	Regeneration
Sorl1	23.7657	13.4041	20.0611	14.6027	Regeneration
Fzd9	1.66657	2.0296	1.70244	2.03203	Regeneration
Lypd6	0.180031	0.126204	0.0560811	0.162437	Regeneration
Six1	0	0	0	0	Regeneration
Pcdhb11	0	0.0473325	0	0	Regeneration
Tlr6	0.013856	0.0140302	0.074815	0	Regeneration
Kctd14	32.9997	32.1929	42.0479	28.4501	Regeneration
Mest	0.458161	0.185569	0.318063	0.200787	Regeneration
Trpm3	0.00422648	0	0.00285259	0	Regeneration
Best2	0.0465866	0.0471724	0	0	Regeneration
9030619P08Rik	0	0	0	0	Regeneration
Anxa13	177.034	161.296	186.551	276.303	Regeneration
Triqk	0.101314	0.102588	0.0390745	0.300356	Regeneration
Zfp658	0.797891	0.822885	0.598359	0.746576	Regeneration
Fxyd3	0.202306	0.366573	0.416816	0.259391	Regeneration
Cxcl2	0	0	0	0.157718	Regeneration
Zfp945	0.695454	0.591116	0.486516	0.485501	Regeneration
Chpt1	5.90611	6.55831	4.99954	6.83466	Regeneration
Mfap2	0.213218	0.129539	0.0575631	0.153904	Regeneration
Tmem263	4.64437	4.46828	5.64409	6.18704	Regeneration
Cdh3	0.164913	0.0119276	0.143107	0.0425131	Regeneration
Tnfaip8	1.25503	1.26069	1.55914	1.39855	Regeneration
2310039H08Rik	20.6023	25.3905	19.3026	20.1175	Regeneration
Sval3	0	0	0	0	Regeneration
Kcnma1	0.0699664	0.157094	0.119083	0.123512	Regeneration
Klk1	23.8787	58.2625	31.4564	50.2717	Regeneration
Nrxn3	0.0407266	0	0.0164926	0	Regeneration
Lyz1	87.7452	688.307	415.273	1443.43	Regeneration
Wfdc17	0	0	0	0	Regeneration
Slc35g2	4.64447	3.05851	4.03347	4.89387	Regeneration
Ntn5	0	0	0	0	Regeneration
Sdr16c6	0.0801468	0.324618	0.0360625	0.120523	Regeneration
Atoh1	3.72518	9.19585	3.61526	8.06229	Regeneration
C4b	0	0	0.0244807	0.0327265	Regeneration
Il11ra1	1.27053	1.21633	1.16935	1.27142	Regeneration
Krtdap	0.228165	0	0.307992	0	Regeneration
Gm14207	1.54752	2.20538	1.7021	2.48227	Regeneration
Fjx1	0.065911	0.233589	0.0444856	0.0446021	Regeneration
Smim6	11.1942	19.6223	9.9075	15.722	Regeneration
Fam174b	15.1821	21.6729	13.6554	13.0413	Regeneration
Kdelr2	63.3022	88.3994	62.2768	64.8601	Regeneration
Pet100	1.81958	2.45661	1.87138	1.38115	Regeneration
Cd200r2	0	0	0	0.0532507	Regeneration
Gm1965	0	0.0213344	0	0.0190103	Regeneration
Eid1	3.26766	7.73072	4.90559	10.3604	Regeneration
Scgb2b7	0	0.278735	0	0.0496741	Regeneration
Scgb2b20	0.197481	0	0	0.178181	Regeneration
Gal3st2	1.06216	2.42418	0.97861	5.87183	Regeneration
Scgb1b3	0	0	0	0	Regeneration
9030619P08Rik	0	0	0	0	Regeneration
